# Supplementary material for: Pathogenic and Endosymbiotic Bacteria and Their Associated Antibiotic Resistance Biomarkers in Amblyomma and Hyalomma Ticks Infesting Nguni Cattle (Bos spp.)
Source: Pathogens. 2022 Apr 2;11(4):432. doi: 10.3390/pathogens11040432 (PMC9028808; doi:10.3390/pathogens11040432)
Supplement: Supplementary file 1 [file pathogens-11-00432-s001.zip › Supplementary Table S2.xlsx]

## Sheet: Sheet1
Table S2. KEGG Orthologs that exhibited differential abundance in tick microbiome based on LEfSe analysis (LDA effect size >2.0)
Ortholog	Definition	Pathway	Module	LDA effect size	p-value	p-value (FDR)	Hyalomma	Amblyomma
K16787	energy-coupling factor transport system ATP-binding protein	ko02010	M00582	2.5494	0.00815097	0.00817108	0.0998711	0.029207
K06999	phospholipase/carboxylesterase			2.42427	0.00815097	0.00817781	0.00301642	0.0559412
K06197	cation transport regulator			2.42946	0.00815097	0.0081941	7.33916e-05	0.0536369
K00340	NADH-quinone oxidoreductase subunit K	ko00190, ko01100	M00144	2.42028	0.00815097	0.00819918	0.0118904	0.0643299
K15371	glutamate dehydrogenase	ko00220, ko00250, ko00430, ko00910, ko01100, ko01120		2.42227	0.00815097	0.00820143	0.000926309	0.0536069
K02198	cytochrome c-type biogenesis protein CcmF			2.59	0.00815097	0.00820538	0.000900512	0.0785103
K09774	lipopolysaccharide export system protein LptA			2.45477	0.00815097	0.00820877	0.00100495	0.0577958
K05939	acyl-[acyl-carrier-protein]-phospholipid O-acyltransferase / long-chain-fatty-acid--[acyl-carrier-protein] ligase	ko00071, ko00564		2.41631	0.00815097	0.0082099	0.00153781	0.0534979
K07030	uncharacterized protein			2.61096	0.00815097	0.0082133	0.102886	0.0214292
K00088	IMP dehydrogenase	ko00230, ko00983, ko01100, ko01110	M00050	2.4395	0.00815097	0.00821613	0.0842353	0.0294139
K07289	AsmA protein			2.41577	0.00815097	0.00821952	0.00121077	0.0531066
K03088	RNA polymerase sigma-70 factor, ECF subfamily			2.92723	0.00815097	0.00822009	0.277347	0.108403
K00975	glucose-1-phosphate adenylyltransferase	ko00500, ko00520, ko01100, ko01110, ko02026	M00565, M00854	2.4158	0.00815097	0.00822236	0.0781396	0.0262406
K01951	GMP synthase (glutamine-hydrolysing)	ko00230, ko00983, ko01100	M00050	2.44204	0.00815097	0.00822292	0.0870019	0.0318575
K03185	2-octaprenyl-6-methoxyphenol hydroxylase	ko00130, ko01100, ko01110	M00117	2.43997	0.00815097	0.00822917	0.00222055	0.0571014
K03203	type IV secretion system protein VirB8	ko03070	M00333	2.64948	0.00815097	0.00823827	0.000813503	0.0898434
K03543	membrane fusion protein, multidrug efflux system		M00701	2.43749	0.00815097	0.00824111	0.0198584	0.074426
K00342	NADH-quinone oxidoreductase subunit M	ko00190, ko01100	M00144	2.43222	0.00815097	0.00824681	0.0123274	0.0662338
K07001	NTE family protein			2.90069	0.00815097	0.00825481	0.0141269	0.173044
K01992	ABC-2 type transport system permease protein		M00254	2.97811	0.00815097	0.00826797	0.297656	0.107687
K03310	alanine or glycine:cation symporter, AGCS family			2.56513	0.00815097	0.00827428	0.102817	0.0295385
K00339	NADH-quinone oxidoreductase subunit J	ko00190, ko01100	M00144	2.4202	0.00815097	0.00827888	0.012163	0.0645921
K02003	putative ABC transport system ATP-binding protein		M00258	2.68502	0.00815097	0.00827945	0.151328	0.0546884
K02016	iron complex transport system substrate-binding protein	ko02010	M00240	2.87044	0.00815097	0.00828636	0.236685	0.0884722
K03657	DNA helicase II / ATP-dependent DNA helicase PcrA	ko03420, ko03430		2.55757	0.00815097	0.00828693	0.183248	0.111237
K12262	cytochrome b561			2.53282	0.00815097	0.00828866	0.0061568	0.0741664
K07347	outer membrane usher protein	ko05133		2.69162	0.00815097	0.00829039	0.00069564	0.0988179
K07115	23S rRNA (adenine2030-N6)-methyltransferase			2.5511	0.00815097	0.00829674	0.000650261	0.0715937
K01990	ABC-2 type transport system ATP-binding protein		M00254	2.84611	0.00815097	0.00829962	0.247	0.106875
K18955	WhiB family transcriptional regulator, redox-sensing transcriptional regulator			2.57922	0.00815097	0.0083002	0.103439	0.0277382
K06900	uncharacterized protein			2.54792	0.00815097	0.00830136	0.000759842	0.0711831
K00413	ubiquinol-cytochrome c reductase cytochrome c1 subunit	ko00190, ko01100, ko02020, ko04260, ko04714, ko04932, ko05010, ko05012, ko05016	M00151, M00152	2.44159	0.00815097	0.00830194	0.00167904	0.0567651
K00343	NADH-quinone oxidoreductase subunit N	ko00190, ko01100	M00144	2.45035	0.00815097	0.00831293	0.0123219	0.0685353
K21064	5-amino-6-(5-phospho-D-ribitylamino)uracil phosphatase	ko00740, ko01100, ko01110	M00125	2.55598	0.00815097	0.00831583	0.0971018	0.0253551
K00666	fatty-acyl-CoA synthase			2.55366	0.00815097	0.00831815	0.110171	0.0388078
K01069	hydroxyacylglutathione hydrolase	ko00620		2.56009	0.00815097	0.00832222	0.11741	0.0449799
K07152	protein SCO1/2			2.63987	0.00815097	0.0083228	0.00191201	0.0889891
K01467	beta-lactamase class C	ko01501, ko02020	M00628	2.55191	0.00815097	0.00833094	0.00622003	0.0772962
K01046	triacylglycerol lipase	ko00561, ko01100	M00098	2.68163	0.00815097	0.00833327	0.133474	0.0375891
K00341	NADH-quinone oxidoreductase subunit L	ko00190, ko01100	M00144	2.43676	0.00815097	0.0083391	0.0122066	0.0666812
K02015	iron complex transport system permease protein	ko02010	M00240	2.96695	0.00815097	0.00834669	0.285137	0.0999923
K17686	Cu+-exporting ATPase	ko01524, ko04016		2.46446	0.00815097	0.00835429	0.0894051	0.0313294
K06400	site-specific DNA recombinase			2.69767	0.0117434	0.0120803	0.124478	0.0249761
K03196	type IV secretion system protein VirB11	ko03070, ko05120	M00333, M00564	2.62917	0.0117434	0.0120897	0.000895122	0.0858476
K18015	deubiquitinase			2.86392	0.0117434	0.0120922	0.000155931	0.146156
K07799	membrane fusion protein, multidrug efflux system	ko02020	M00648	2.46435	0.0117434	0.0121016	0.000864164	0.0589255
K18139	outer membrane protein, multidrug efflux system	ko01501, ko02024	M00642, M00643, M00647, M00718, M00768, M00822	2.4433	0.0117434	0.0121444	0.00262985	0.0579345
K00242	succinate dehydrogenase / fumarate reductase, membrane anchor subunit	ko00020, ko00190, ko00650, ko00720, ko01100, ko01110, ko01120, ko01130, ko01200	M00009, M00011, M00149, M00173	2.41692	0.0117434	0.0121452	0.0137632	0.0657971
K16785	energy-coupling factor transport system permease protein	ko02010	M00582	2.71919	0.0117434	0.012165	0.135999	0.0314345
K02013	iron complex transport system ATP-binding protein	ko02010	M00240	2.78299	0.0117434	0.0121788	0.191446	0.0703002
K07284	sortase A			2.70902	0.0117434	0.012184	0.136021	0.0338809
K13941	2-amino-4-hydroxy-6-hydroxymethyldihydropteridine diphosphokinase / dihydropteroate synthase	ko00790, ko01100	M00126, M00840	2.61458	0.0117434	0.0121901	0.000160734	0.0823
K18138	multidrug efflux pump	ko01501, ko01503	M00647, M00699, M00718	2.44406	0.0117434	0.0121944	0.00718907	0.0625911
K00507	stearoyl-CoA desaturase (Delta-9 desaturase)	ko01040, ko01212, ko03320, ko04152, ko04212		2.44801	0.0117434	0.0122065	0.00152672	0.0574371
K16926	energy-coupling factor transport system substrate-specific component		M00582	2.41631	0.0117434	0.0122187	0.0640056	0.0120455
K07729	putative transcriptional regulator			2.52535	0.0117434	0.0122239	0.0849485	0.0181016
K09805	uncharacterized protein			2.61529	0.0117434	0.01225	0.000128155	0.0824024
K00449	protocatechuate 3,4-dioxygenase, beta subunit	ko00362, ko00624, ko01100, ko01120, ko01220		2.4422	0.0117434	0.0122518	0.00178737	0.056952
K03313	Na+:H+ antiporter, NhaA family			2.47452	0.0117434	0.012257	0.0263217	0.0857635
K07240	chromate transporter			2.429	0.0117434	0.0122623	0.0698459	0.0163392
K16786	energy-coupling factor transport system ATP-binding protein	ko02010	M00582	2.53333	0.016676	0.0174902	0.0972065	0.0291156
K02035	peptide/nickel transport system substrate-binding protein	ko02024	M00239	2.50435	0.016676	0.0175204	0.116403	0.0527203
K02032	peptide/nickel transport system ATP-binding protein	ko02024	M00239	2.42655	0.016676	0.0175696	0.0907554	0.0375509
K07638	two-component system, OmpR family, osmolarity sensor histidine kinase EnvZ	ko02020, ko02026	M00445, M00742, M00743	2.42706	0.016676	0.0177189	0.00709726	0.0603645
K17838	beta-lactamase class D	ko01501		2.42899	0.016676	0.0177318	0.00026835	0.0537734
K03761	MFS transporter, MHS family, alpha-ketoglutarate permease			2.58389	0.016676	0.0177331	0.0220396	0.0985613
K02258	cytochrome c oxidase assembly protein subunit 11	ko00190, ko01100, ko04714	M00154	2.42746	0.016676	0.0177357	0.00864442	0.0619617
K07726	putative transcriptional regulator			2.51913	0.016676	0.0177486	0.00404877	0.0699427
K03755	AraC family transcriptional regulator, transcriptional activator of adiA			2.55471	0.016676	0.0177679	0.00443358	0.0759692
K00979	3-deoxy-manno-octulosonate cytidylyltransferase (CMP-KDO synthetase)	ko00540, ko01100	M00063	2.41708	0.016676	0.0177731	0.00909948	0.0611518
K05973	poly(3-hydroxybutyrate) depolymerase	ko00650		2.59404	0.016676	0.0177835	0.00064489	0.0789818
K00029	malate dehydrogenase (oxaloacetate-decarboxylating)(NADP+)	ko00620, ko00710, ko01100, ko01120, ko01200	M00169, M00172	2.4266	0.016676	0.0177965	0.0103666	0.063577
K08641	zinc D-Ala-D-Ala dipeptidase	ko01502, ko02020	M00651	2.50687	0.016676	0.0177978	0.00630502	0.0703591
K03201	type IV secretion system protein VirB6	ko03070	M00333	3.05189	0.016676	0.0178082	0.000684676	0.225868
K12056	conjugal transfer mating pair stabilization protein TraG			2.54443	0.016676	0.0178108	0.000393821	0.0702517
K15738	ABC transport system ATP-binding/permease protein			2.54561	0.016676	0.0178199	0.0123619	0.0824114
K02527	3-deoxy-D-manno-octulosonic-acid transferase	ko00540, ko01100	M00060, M00080	2.49609	0.016676	0.017829	0.0111136	0.0735924
K16053	miniconductance mechanosensitive channel			2.41888	0.016676	0.0178303	0.00867809	0.0609484
K07495	putative transposase			2.46073	0.016676	0.0178342	0.0303594	0.0879369
K03204	type IV secretion system protein VirB9	ko03070	M00333	2.64228	0.016676	0.0178407	0.0178674	0.10543
K03199	type IV secretion system protein VirB4	ko03070	M00333	2.72079	0.016676	0.017842	0.00125536	0.106207
K00332	NADH-quinone oxidoreductase subunit C	ko00190, ko01100	M00144	2.44107	0.016676	0.0178472	0.0113935	0.0664136
K03834	tyrosine-specific transport protein			2.63678	0.016676	0.0178486	0.00351571	0.0899742
K03296	hydrophobic/amphiphilic exporter-1 (mainly G- bacteria), HAE1 family			2.73486	0.0233422	0.0252067	0.00439152	0.112806
K08218	MFS transporter, PAT family, beta-lactamase induction signal transducer AmpG	ko01501	M00628	2.94961	0.0233422	0.0252421	0.011859	0.189748
K00852	ribokinase	ko00030		2.43186	0.0233422	0.0252963	0.0906934	0.0368322
K19159	antitoxin YefM			2.65086	0.0233422	0.0252982	0.00577436	0.0950888
K07480	insertion element IS1 protein InsB			2.99844	0.0233422	0.0253094	0.00179787	0.200883
K00568	2-polyprenyl-6-hydroxyphenyl methylase / 3-demethylubiquinone-9 3-methyltransferase	ko00130, ko01100, ko01110	M00117, M00117	2.44521	0.0233422	0.0253113	0.00895768	0.0645065
K03821	polyhydroxyalkanoate synthase subunit PhaC	ko00650		2.92449	0.0233422	0.0253151	0.0042971	0.172177
K00799	glutathione S-transferase	ko00480, ko00980, ko00982, ko00983, ko01524, ko05200, ko05204, ko05225, ko05418		2.48556	0.0233422	0.0253207	0.0240511	0.085029
K01886	glutaminyl-tRNA synthetase	ko00970, ko01100	M00359, M00360	2.61273	0.0233422	0.0253489	0.0113724	0.0931614
K06867	uncharacterized protein			2.67521	0.0233422	0.025487	0.0337403	0.128217
K03762	MFS transporter, MHS family, proline/betaine transporter			3.26332	0.0233422	0.0255004	0.0282404	0.394774
K03327	multidrug resistance protein, MATE family			2.59592	0.0233422	0.025527	0.124109	0.0454322
K01297	muramoyltetrapeptide carboxypeptidase			2.56383	0.0233422	0.025529	0.0154868	0.088545
K03198	type IV secretion system protein VirB3	ko03070	M00333	2.48132	0.0233422	0.0255442	0.000619682	0.0610029
K03446	MFS transporter, DHA2 family, multidrug resistance protein		M00701	2.43327	0.0233422	0.0255481	0.0238478	0.0778856
K13993	HSP20 family protein	ko04141		2.62136	0.0233422	0.0256652	0.00975708	0.0931931
K02031	peptide/nickel transport system ATP-binding protein	ko02024	M00239	2.46335	0.0322097	0.0358544	0.114061	0.0561335
K04773	protease IV			2.60072	0.0322097	0.0358818	0.0166687	0.0962215
K00324	NAD(P) transhydrogenase subunit alpha	ko00760, ko01100		2.62129	0.0322097	0.0360962	0.0362014	0.119623
K01692	enoyl-CoA hydratase	ko00071, ko00280, ko00281, ko00310, ko00360, ko00362, ko00380, ko00410, ko00627, ko00640, ko00650, ko00903, ko00930, ko01100, ko01110, ko01120, ko01130, ko01212	M00032, M00087	2.42644	0.0322097	0.0361155	0.0860912	0.0328997
K00971	mannose-1-phosphate guanylyltransferase	ko00051, ko00520, ko01100, ko01110	M00114, M00361, M00362	2.72726	0.0322097	0.0362601	0.0269521	0.133482
K01897	long-chain acyl-CoA synthetase	ko00061, ko00071, ko01100, ko01212, ko02024, ko03320, ko04146, ko04216, ko04714, ko04920	M00086	2.55103	0.0322097	0.0363776	0.123018	0.052087
K02004	putative ABC transport system permease protein		M00258	3.04835	0.0322097	0.0364311	0.337044	0.113689
K01782	3-hydroxyacyl-CoA dehydrogenase / enoyl-CoA hydratase / 3-hydroxybutyryl-CoA epimerase	ko00071, ko00280, ko00281, ko00310, ko00362, ko00380, ko00410, ko00640, ko00650, ko00903, ko00930, ko01040, ko01100, ko01110, ko01120, ko01130, ko01200, ko01212	M00032, M00087	2.57949	0.0322097	0.0365583	0.0274158	0.103164
K01139	GTP diphosphokinase / guanosine-3',5'-bis(diphosphate) 3'-diphosphatase	ko00230		2.80445	0.0322097	0.0367838	0.0080838	0.135375
K02027	multiple sugar transport system substrate-binding protein		M00207	2.48381	0.0438198	0.0510672	0.108807	0.048076
K12132	eukaryotic-like serine/threonine-protein kinase			2.51093	0.0438198	0.0512182	0.133941	0.0692833
K06223	DNA adenine methylase	ko03430		2.68179	0.0438198	0.0515643	0.0227944	0.118717
K03294	basic amino acid/polyamine antiporter, APA family			2.61035	0.0438198	0.0516017	0.0349099	0.116251
K01095	phosphatidylglycerophosphatase A	ko00564, ko01100		2.42581	0.0438198	0.0516224	0.00854799	0.061662
K07076	uncharacterized protein			2.67703	0.0438198	0.0517767	0.000801573	0.0956758
K07552	MFS transporter, DHA1 family, multidrug resistance protein			2.47883	0.0438198	0.0519614	0.0582533	0.11829
